# Supplementary material for: Headspace Solid-Phase Microextraction/Gas Chromatography–Mass Spectrometry and Chemometric Approach for the Study of Volatile Profile in X-ray Irradiated Surface-Ripened Cheeses
Source: Foods. 2024 Jan 27;13(3):416. doi: 10.3390/foods13030416 (PMC10855764; doi:10.3390/foods13030416)
Supplement: Supplementary file 1 [file foods-13-00416-s001.zip]

Archive with 1 entries (1 files):
- foods-2824027-supplementary.pdf
